# Supplementary material for: A group of three miRNAs can act as candidate circulating biomarkers in liquid biopsies from melanoma patients
Source: Front Med (Lausanne). 2023 Jun 14;10:1180799. doi: 10.3389/fmed.2023.1180799 (PMC10301821; doi:10.3389/fmed.2023.1180799)
Supplement: Supplementary file 2 [file Table_2.XLSX]

## Sheet: miRDip
Gene Symbol	Uniprot	Pseudogene	MicroRNA	Integrated Score	Number of Sources	Score Class	Sources
ZEB1	P37275		hsa-miR-200c-3p	0.93355243553417	17	Very High	BCmicrO|bitargeting_May_2021|CoMeTa|Cupid|DIANA|MBStar|MirAncesTar|mirbase|miRDB_v6|MiRNATIP|MirSNPInTarget|MirTar2|mirzag|PACCMIT|PITA_May_2021|RNA22|TargetScan_v7_2
ZEB2	O60315		hsa-miR-200c-3p	0.92612139426292	15	Very High	BCmicrO|CoMeTa|Cupid|DIANA|MBStar|MirAncesTar|mirbase|miRDB_v6|MiRNATIP|miRTar2GO|MirTar2|mirzag|PACCMIT|RNA22|TargetScan_v7_2
GPM6A	P51674		hsa-miR-200c-3p	0.908500748285251	14	Very High	BCmicrO|CoMeTa|Cupid|DIANA|MBStar|MirAncesTar|miRDB_v6|MiRNATIP|MirTar2|mirzag|MultiMiTar|PACCMIT|RNA22|TargetScan_v7_2
SEC23A	Q15436		hsa-miR-200c-3p	0.907745023198843	15	Very High	BCmicrO|CoMeTa|Cupid|DIANA|MBStar|MirAncesTar|mirbase|miRDB_v6|MiRNATIP|miRTar2GO|MirTar2|mirzag|PACCMIT|PITA_May_2021|TargetScan_v7_2
LHFPL6	Q9Y693		hsa-miR-200c-3p	0.903169565817529	14	Very High	BCmicrO|CoMeTa|Cupid|DIANA|MBStar|MirAncesTar|miRDB_v6|MiRNATIP|MirSNPInTarget|MirTar2|mirzag|PACCMIT|RNA22|TargetScan_v7_2
CCNJ	Q5T5M9		hsa-miR-200c-3p	0.903021032693429	14	Very High	BCmicrO|CoMeTa|Cupid|DIANA|MBStar|MirAncesTar|miRDB_v6|MiRNATIP|MirSNPInTarget|miRTar2GO|MirTar2|mirzag|RNA22|TargetScan_v7_2
YWHAG	P61981		hsa-miR-200c-3p	0.895714149293137	15	Very High	BCmicrO|bitargeting_May_2021|Cupid|DIANA|MBStar|MirAncesTar|mirbase|miRDB_v6|MiRNATIP|miRTar2GO|MirTar2|mirzag|PACCMIT|RNA22|TargetScan_v7_2
PTPN21	Q16825		hsa-miR-200c-3p	0.894163471587672	14	Very High	BCmicrO|bitargeting_May_2021|CoMeTa|Cupid|DIANA|MBStar|MirAncesTar|miRDB_v6|MiRNATIP|miRTar2GO|MirTar2|mirzag|PACCMIT|TargetScan_v7_2
NR5A2	O00482		hsa-miR-200c-3p	0.893120980417202	13	Very High	BCmicrO|CoMeTa|Cupid|DIANA|MBStar|MirAncesTar|miRDB_v6|MiRNATIP|MirSNPInTarget|MirTar2|mirzag|PACCMIT|TargetScan_v7_2
RECK	O95980		hsa-miR-200c-3p	0.891898601050549	12	Very High	BCmicrO|CoMeTa|Cupid|DIANA|MBStar|MirAncesTar|miRDB_v6|MiRNATIP|MirTar2|mirzag|RNA22|TargetScan_v7_2
CDK17	Q00537		hsa-miR-200c-3p	0.890193303836259	15	Very High	BCmicrO|CoMeTa|Cupid|DIANA|MBStar|MirAncesTar|mirbase|miRDB_v6|MiRNATIP|miRTar2GO|MirTar2|mirzag|PACCMIT|RNA22|TargetScan_v7_2
ERRFI1	Q9UJM3		hsa-miR-200c-3p	0.889027137751838	12	Very High	BCmicrO|Cupid|MBStar|MirAncesTar|mirbase|miRDB_v6|MiRNATIP|miRTar2GO|MirTar2|mirzag|PACCMIT|TargetScan_v7_2
ZNF532	Q9HCE3		hsa-miR-200c-3p	0.888481613303281	13	Very High	BCmicrO|CoMeTa|Cupid|DIANA|MBStar|MirAncesTar|miRDB_v6|MiRNATIP|miRTar2GO|MirTar2|mirzag|PACCMIT|TargetScan_v7_2
RAP1B	P61224		hsa-miR-200c-3p	0.887007449489977	14	Very High	BCmicrO|CoMeTa|Cupid|DIANA|MBStar|MirAncesTar|miRDB_v6|MiRNATIP|miRTar2GO|MirTar2|mirzag|PACCMIT|RNA22|TargetScan_v7_2
CFL2	Q9Y281		hsa-miR-200c-3p	0.88006727361155	13	Very High	BCmicrO|Cupid|DIANA|MBStar|MirAncesTar|miRDB_v6|MiRNATIP|miRTar2GO|MirTar2|mirzag|PACCMIT|RNA22|TargetScan_v7_2
RAP2C	Q9Y3L5		hsa-miR-200c-3p	0.879788063380988	14	Very High	BCmicrO|bitargeting_May_2021|CoMeTa|Cupid|DIANA|MBStar|MirAncesTar|miRDB_v6|MiRNATIP|miRTar2GO|MirTar2|mirzag|PACCMIT|TargetScan_v7_2
TFAP2A	P05549		hsa-miR-200c-3p	0.877994415048283	16	Very High	BCmicrO|CoMeTa|Cupid|DIANA|MBStar|MirAncesTar|mirbase|miRDB_v6|MiRNATIP|MirSNPInTarget|miRTar2GO|MirTar2|mirzag|PACCMIT|PITA_May_2021|TargetScan_v7_2
BNC2	Q6ZN30		hsa-miR-200c-3p	0.877856664645423	17	Very High	BCmicrO|bitargeting_May_2021|CoMeTa|Cupid|DIANA|MBStar|MirAncesTar|miRDB_v6|MiRNATIP|MirSNPInTarget|miRTar2GO|MirTar2|mirzag|MultiMiTar|PACCMIT|RNA22|TargetScan_v7_2
ELOC	Q15369		hsa-miR-200c-3p	0.877012055117367	12	Very High	BCmicrO|CoMeTa|Cupid|DIANA|MBStar|MirAncesTar|miRDB_v6|miRTar2GO|MirTar2|mirzag|PACCMIT|TargetScan_v7_2
ZFPM2	Q8WW38		hsa-miR-200c-3p	0.876949910766681	14	Very High	BCmicrO|bitargeting_May_2021|CoMeTa|Cupid|DIANA|MBStar|MirAncesTar|mirbase|MiRNATIP|MirSNPInTarget|MirTar2|mirzag|PACCMIT|TargetScan_v7_2
ZFAND6	Q6FIF0		hsa-miR-200c-3p	0.876527288179901	12	Very High	BCmicrO|CoMeTa|Cupid|DIANA|MBStar|MirAncesTar|mirbase|miRDB_v6|MirTar2|mirzag|PACCMIT|TargetScan_v7_2
BAP1	Q92560		hsa-miR-200c-3p	0.87611117757679	16	Very High	BCmicrO|bitargeting_May_2021|CoMeTa|Cupid|DIANA|MBStar|MirAncesTar|mirbase|miRDB_v6|MiRNATIP|miRTar2GO|MirTar2|mirzag|PACCMIT|RNA22|TargetScan_v7_2
MARCKS	P29966		hsa-miR-200c-3p	0.875759239497521	13	Very High	BCmicrO|CoMeTa|Cupid|DIANA|MBStar|MirAncesTar|miRDB_v6|MiRNATIP|MirSNPInTarget|miRTar2GO|MirTar2|mirzag|TargetScan_v7_2
FEZ2	Q9UHY8		hsa-miR-200c-3p	0.873563265945297	13	Very High	BCmicrO|bitargeting_May_2021|CoMeTa|Cupid|DIANA|MBStar|MirAncesTar|mirbase|miRDB_v6|miRTar2GO|MirTar2|mirzag|TargetScan_v7_2
CNEP1R1	Q8N9A8		hsa-miR-200c-3p	0.873343964621244	13	Very High	BCmicrO|Cupid|DIANA|MBStar|MirAncesTar|miRDB_v6|MiRNATIP|MirSNPInTarget|miRTar2GO|MirTar2|mirzag|PACCMIT|TargetScan_v7_2
RND3	P61587		hsa-miR-200c-3p	0.869637538889061	16	Very High	BCmicrO|bitargeting_May_2021|CoMeTa|Cupid|DIANA|MBStar|MirAncesTar|mirbase|miRDB_v6|MiRNATIP|miRTar2GO|MirTar2|mirzag|PACCMIT|RNA22|TargetScan_v7_2
RIC1	Q4ADV7		hsa-miR-200c-3p	0.869261772787732	16	Very High	BCmicrO|bitargeting_May_2021|Cupid|DIANA|MBStar|MirAncesTar|mirbase|miRDB_v6|MiRNATIP|MirSNPInTarget|miRTar2GO|MirTar2|mirzag|PACCMIT|PITA_May_2021|TargetScan_v7_2
WAPL	Q7Z5K2		hsa-miR-200c-3p	0.866230717712134	13	Very High	BCmicrO|CoMeTa|Cupid|DIANA|MBStar|MirAncesTar|mirbase|miRDB_v6|MiRNATIP|miRTar2GO|MirTar2|mirzag|TargetScan_v7_2
WIPF1	O43516		hsa-miR-200c-3p	0.865733157830628	13	Very High	BCmicrO|CoMeTa|Cupid|DIANA|MBStar|MirAncesTar|miRDB_v6|MiRNATIP|miRTar2GO|MirTar2|mirzag|PACCMIT|TargetScan_v7_2
DUSP1	P28562		hsa-miR-200c-3p	0.865177992841563	14	Very High	BCmicrO|CoMeTa|Cupid|DIANA|MirAncesTar|mirbase|miRDB_v6|MiRNATIP|miRTar2GO|MirTar2|mirzag|PACCMIT|RNA22|TargetScan_v7_2
CRKL	P46109		hsa-miR-200c-3p	0.864901965533808	13	Very High	BCmicrO|CoMeTa|DIANA|MBStar|MirAncesTar|mirbase|miRDB_v6|MiRNATIP|miRTar2GO|MirTar2|mirzag|PACCMIT|TargetScan_v7_2
EPS8	Q12929		hsa-miR-200c-3p	0.862615868747114	13	Very High	BCmicrO|CoMeTa|Cupid|DIANA|MBStar|MirAncesTar|miRDB_v6|MiRNATIP|MirSNPInTarget|MirTar2|mirzag|PACCMIT|TargetScan_v7_2
FBXW7	Q969H0		hsa-miR-200c-3p	0.862433388415731	16	Very High	BCmicrO|bitargeting_May_2021|CoMeTa|Cupid|DIANA|MBStar|MirAncesTar|mirbase|miRDB_v6|MiRNATIP|miRTar2GO|MirTar2|mirzag|PACCMIT|RNA22|TargetScan_v7_2
VASH2	Q86V25		hsa-miR-200c-3p	0.859574546429333	12	Very High	BCmicrO|CoMeTa|DIANA|MBStar|MirAncesTar|miRDB_v6|MiRNATIP|MirSNPInTarget|MirTar2|mirzag|PACCMIT|TargetScan_v7_2
MIEF1	L0R8F8		hsa-miR-200c-3p	0.859422017866943	16	Very High	BCmicrO|bitargeting_May_2021|CoMeTa|DIANA|MBStar|MirAncesTar|mirbase|miRDB_v6|MiRNATIP|MirSNPInTarget|MirTar2|mirzag|PACCMIT|PITA_May_2021|RNA22|TargetScan_v7_2
LRP1B	Q9NZR2		hsa-miR-200c-3p	0.859405247205887	14	Very High	BCmicrO|CoMeTa|Cupid|DIANA|MBStar|MirAncesTar|mirbase|miRDB_v6|MiRNATIP|MirSNPInTarget|MirTar2|mirzag|PACCMIT|TargetScan_v7_2
NOVA1	P51513		hsa-miR-200c-3p	0.858366913639325	12	Very High	BCmicrO|CoMeTa|Cupid|DIANA|MirAncesTar|mirbase|miRDB_v6|MiRNATIP|MirTar2|mirzag|PACCMIT|TargetScan_v7_2
ELL2	O00472		hsa-miR-200c-3p	0.858145533145465	13	Very High	BCmicrO|CoMeTa|Cupid|DIANA|MBStar|MirAncesTar|miRDB_v6|MiRNATIP|miRTar2GO|MirTar2|mirzag|RNA22|TargetScan_v7_2
TRIM33	Q9UPN9		hsa-miR-200c-3p	0.855663794356846	12	Very High	BCmicrO|CoMeTa|Cupid|DIANA|MBStar|MirAncesTar|miRDB_v6|MiRNATIP|MirTar2|mirzag|PACCMIT|TargetScan_v7_2
PPM1F	P49593		hsa-miR-200c-3p	0.854927519109863	11	Very High	BCmicrO|CoMeTa|Cupid|DIANA|MirAncesTar|miRDB_v6|MiRNATIP|MirTar2|mirzag|PACCMIT|TargetScan_v7_2
KDM7A	Q6ZMT4		hsa-miR-200c-3p	0.854730788687149	13	Very High	BCmicrO|CoMeTa|Cupid|DIANA|MirAncesTar|miRDB_v6|MiRNATIP|MirTar2|mirzag|MultiMiTar|PACCMIT|RNA22|TargetScan_v7_2
FAM8A1	Q9UBU6		hsa-miR-200c-3p	0.854679159350663	15	Very High	BCmicrO|CoMeTa|DIANA|MBStar|MirAncesTar|miRDB_v6|MiRNATIP|MirSNPInTarget|miRTar2GO|MirTar2|mirzag|MultiMiTar|PACCMIT|RNA22|TargetScan_v7_2
AP1S2	P56377		hsa-miR-200c-3p	0.854590725917821	12	Very High	BCmicrO|CoMeTa|Cupid|DIANA|MirAncesTar|mirbase|miRDB_v6|MiRNATIP|MirTar2|mirzag|PITA_May_2021|TargetScan_v7_2
MED13	Q9UHV7		hsa-miR-200c-3p	0.854265601046235	14	Very High	BCmicrO|CoMeTa|Cupid|DIANA|MBStar|MirAncesTar|miRDB_v6|MiRNATIP|MirSNPInTarget|MirTar2|mirzag|MultiMiTar|PACCMIT|TargetScan_v7_2
QKI	Q96PU8		hsa-miR-200c-3p	0.852397351820256	15	Very High	BCmicrO|CoMeTa|Cupid|DIANA|MBStar|MirAncesTar|miRDB_v6|MiRNATIP|MirSNPInTarget|miRTar2GO|MirTar2|mirzag|MultiMiTar|RNA22|TargetScan_v7_2
PRKACB	P22694		hsa-miR-200c-3p	0.852122164239673	14	Very High	BCmicrO|bitargeting_May_2021|CoMeTa|Cupid|DIANA|MBStar|MirAncesTar|miRDB_v6|MiRNATIP|miRTar2GO|MirTar2|mirzag|PACCMIT|TargetScan_v7_2
CLASP2	O75122		hsa-miR-200c-3p	0.851747141985496	16	Very High	BCmicrO|bitargeting_May_2021|CoMeTa|Cupid|DIANA|MBStar|MirAncesTar|mirbase|miRDB_v6|MiRNATIP|MirSNPInTarget|miRTar2GO|MirTar2|mirzag|PACCMIT|TargetScan_v7_2
INTS8	Q75QN2		hsa-miR-200c-3p	0.851637614784074	13	Very High	BCmicrO|CoMeTa|Cupid|DIANA|MirAncesTar|mirbase|miRDB_v6|MiRNATIP|MirTar2|mirzag|PACCMIT|RNA22|TargetScan_v7_2
MSN	P26038		hsa-miR-200c-3p	0.851304855512633	10	Very High	BCmicrO|CoMeTa|Cupid|DIANA|MirAncesTar|miRDB_v6|MiRNATIP|MirTar2|mirzag|TargetScan_v7_2
CLIC4	Q9Y696		hsa-miR-200c-3p	0.850911356244892	15	Very High	BCmicrO|bitargeting_May_2021|CoMeTa|Cupid|DIANA|MBStar|MirAncesTar|miRDB_v6|MiRNATIP|miRTar2GO|MirTar2|mirzag|PACCMIT|RNA22|TargetScan_v7_2
CNN3	Q15417		hsa-miR-200c-3p	0.849507166536661	14	Very High	BCmicrO|CoMeTa|Cupid|DIANA|MBStar|MirAncesTar|mirbase|miRDB_v6|MiRNATIP|MirSNPInTarget|MirTar2|mirzag|PACCMIT|TargetScan_v7_2
PDS5B	Q9NTI5		hsa-miR-200c-3p	0.847578368161493	14	Very High	BCmicrO|CoMeTa|Cupid|DIANA|MBStar|MirAncesTar|miRDB_v6|MiRNATIP|MirSNPInTarget|miRTar2GO|MirTar2|mirzag|PACCMIT|TargetScan_v7_2
OSTM1	Q86WC4		hsa-miR-200c-3p	0.845182908865892	14	Very High	BCmicrO|bitargeting_May_2021|CoMeTa|DIANA|MBStar|MirAncesTar|miRDB_v6|MiRNATIP|MirSNPInTarget|miRTar2GO|MirTar2|mirzag|PITA_May_2021|TargetScan_v7_2
WASF3	Q9UPY6		hsa-miR-200c-3p	0.843097888212075	13	Very High	BCmicrO|bitargeting_May_2021|CoMeTa|Cupid|DIANA|MBStar|MirAncesTar|miRDB_v6|MiRNATIP|MirSNPInTarget|MirTar2|mirzag|TargetScan_v7_2
FN1	P02751		hsa-miR-200c-3p	0.843038869906716	15	Very High	BCmicrO|CoMeTa|Cupid|DIANA|MBStar|MirAncesTar|mirbase|miRDB_v6|MiRNATIP|MirSNPInTarget|miRTar2GO|MirTar2|mirzag|PACCMIT|TargetScan_v7_2
ELAVL2	Q12926		hsa-miR-200c-3p	0.842428933698325	13	Very High	BCmicrO|CoMeTa|Cupid|DIANA|MBStar|MirAncesTar|mirbase|miRDB_v6|MiRNATIP|MirTar2|mirzag|PACCMIT|TargetScan_v7_2
UBE2W	Q96B02		hsa-miR-200c-3p	0.841273897266604	13	Very High	BCmicrO|CoMeTa|Cupid|DIANA|MBStar|MirAncesTar|miRDB_v6|MiRNATIP|miRTar2GO|MirTar2|mirzag|PACCMIT|TargetScan_v7_2
RANBP9	Q96S59		hsa-miR-200c-3p	0.841096097137872	13	Very High	BCmicrO|CoMeTa|Cupid|DIANA|MBStar|MirAncesTar|mirbase|miRDB_v6|MiRNATIP|miRTar2GO|MirTar2|mirzag|TargetScan_v7_2
JUN	P05412		hsa-miR-200c-3p	0.839739176640539	12	Very High	BCmicrO|CoMeTa|Cupid|DIANA|MirAncesTar|miRDB_v6|MiRNATIP|miRTar2GO|MirTar2|mirzag|PACCMIT|TargetScan_v7_2
RELN	P78509		hsa-miR-200c-3p	0.839590910304531	15	Very High	BCmicrO|bitargeting_May_2021|CoMeTa|Cupid|DIANA|MBStar|MirAncesTar|mirbase|miRDB_v6|MiRNATIP|MirTar2|mirzag|PACCMIT|PITA_May_2021|TargetScan_v7_2
NFIA	Q12857		hsa-miR-200c-3p	0.839391796022802	13	Very High	BCmicrO|Cupid|DIANA|MBStar|MirAncesTar|miRDB_v6|MiRNATIP|MirSNPInTarget|miRTar2GO|MirTar2|mirzag|PACCMIT|TargetScan_v7_2
LBR	Q14739		hsa-miR-200c-3p	0.83910078712595	11	Very High	BCmicrO|CoMeTa|Cupid|DIANA|MirAncesTar|miRDB_v6|MiRNATIP|MirSNPInTarget|MirTar2|mirzag|TargetScan_v7_2
SYNJ1	O43426		hsa-miR-200c-3p	0.838315375035304	14	Very High	BCmicrO|bitargeting_May_2021|CoMeTa|Cupid|DIANA|MBStar|MirAncesTar|mirbase|miRDB_v6|MiRNATIP|MirTar2|mirzag|PACCMIT|TargetScan_v7_2
CSNK1G3	Q9Y6M4		hsa-miR-200c-3p	0.838129786963112	13	Very High	BCmicrO|CoMeTa|Cupid|DIANA|MBStar|MirAncesTar|miRDB_v6|MiRNATIP|miRTar2GO|MirTar2|mirzag|PACCMIT|TargetScan_v7_2
YPEL2	Q96QA6		hsa-miR-200c-3p	0.838116769757839	12	Very High	BCmicrO|Cupid|DIANA|MBStar|MirAncesTar|miRDB_v6|MiRNATIP|MirTar2|mirzag|PACCMIT|RNA22|TargetScan_v7_2
MAP2	P11137		hsa-miR-200c-3p	0.837794573063427	13	Very High	BCmicrO|CoMeTa|Cupid|DIANA|MBStar|MirAncesTar|miRDB_v6|MiRNATIP|MirSNPInTarget|MirTar2|mirzag|PACCMIT|TargetScan_v7_2
FLI1	Q01543		hsa-miR-200c-3p	0.837302486271851	12	Very High	BCmicrO|CoMeTa|Cupid|DIANA|MBStar|MirAncesTar|miRDB_v6|MiRNATIP|MirTar2|mirzag|PACCMIT|TargetScan_v7_2
ABI2	Q9NYB9		hsa-miR-200c-3p	0.836824943076624	16	Very High	BCmicrO|bitargeting_May_2021|CoMeTa|Cupid|DIANA|MBStar|MirAncesTar|mirbase|miRDB_v6|MiRNATIP|MirSNPInTarget|miRTar2GO|MirTar2|mirzag|PITA_May_2021|TargetScan_v7_2
ZNF292	O60281		hsa-miR-200c-3p	0.836181753963976	15	Very High	BCmicrO|bitargeting_May_2021|CoMeTa|Cupid|DIANA|MBStar|MirAncesTar|miRDB_v6|MiRNATIP|miRTar2GO|MirTar2|mirzag|PACCMIT|RNA22|TargetScan_v7_2
DZIP1	Q86YF9		hsa-miR-200c-3p	0.834958935009551	14	Very High	BCmicrO|bitargeting_May_2021|CoMeTa|DIANA|MBStar|MirAncesTar|mirbase|miRDB_v6|MiRNATIP|MirSNPInTarget|MirTar2|mirzag|MultiMiTar|TargetScan_v7_2
RPS6KB1	P23443		hsa-miR-200c-3p	0.833535719089239	13	Very High	BCmicrO|bitargeting_May_2021|CoMeTa|Cupid|DIANA|MBStar|MirAncesTar|miRDB_v6|MiRNATIP|MirTar2|mirzag|PACCMIT|TargetScan_v7_2
NTF3	P20783		hsa-miR-200c-3p	0.833267873128741	13	Very High	BCmicrO|CoMeTa|Cupid|DIANA|MBStar|MirAncesTar|mirbase|miRDB_v6|MiRNATIP|MirSNPInTarget|MirTar2|mirzag|TargetScan_v7_2
PPP2R5E	Q16537		hsa-miR-200c-3p	0.833002076124022	15	Very High	BCmicrO|bitargeting_May_2021|CoMeTa|Cupid|DIANA|MBStar|MirAncesTar|mirbase|miRDB_v6|MiRNATIP|miRTar2GO|MirTar2|mirzag|PITA_May_2021|TargetScan_v7_2
RANBP10	Q6VN20		hsa-miR-200c-3p	0.832628100411637	12	Very High	BCmicrO|CoMeTa|Cupid|DIANA|MBStar|MirAncesTar|miRDB_v6|MiRNATIP|MirTar2|mirzag|PACCMIT|TargetScan_v7_2
ADIPOR2	Q86V24		hsa-miR-200c-3p	0.832393881649714	11	Very High	BCmicrO|CoMeTa|Cupid|DIANA|MirAncesTar|miRDB_v6|MiRNATIP|MirTar2|mirzag|PACCMIT|TargetScan_v7_2
SULF1	Q8IWU6		hsa-miR-200c-3p	0.832223417193716	13	Very High	BCmicrO|CoMeTa|Cupid|DIANA|MBStar|MirAncesTar|miRDB_v6|MiRNATIP|MirSNPInTarget|MirTar2|mirzag|PACCMIT|TargetScan_v7_2
HMBOX1	Q6NT76		hsa-miR-200c-3p	0.831581191177313	14	Very High	BCmicrO|CoMeTa|Cupid|DIANA|MBStar|MirAncesTar|mirbase|miRDB_v6|MiRNATIP|miRTar2GO|MirTar2|mirzag|PACCMIT|TargetScan_v7_2
GIT2	Q14161		hsa-miR-200c-3p	0.831543047755227	12	Very High	BCmicrO|CoMeTa|Cupid|DIANA|MBStar|MirAncesTar|miRDB_v6|MiRNATIP|MirTar2|mirzag|PACCMIT|TargetScan_v7_2
PRDM16	Q9HAZ2		hsa-miR-200c-3p	0.830930978853429	12	Very High	BCmicrO|CoMeTa|Cupid|DIANA|MBStar|MirAncesTar|miRDB_v6|MiRNATIP|MirTar2|mirzag|PACCMIT|TargetScan_v7_2
USP25	Q9UHP3		hsa-miR-200c-3p	0.828756483119509	15	Very High	BCmicrO|bitargeting_May_2021|CoMeTa|Cupid|DIANA|MBStar|MirAncesTar|mirbase|miRDB_v6|MiRNATIP|MirSNPInTarget|miRTar2GO|MirTar2|mirzag|TargetScan_v7_2
CEP41	Q9BYV8		hsa-miR-200c-3p	0.828614138472426	13	Very High	BCmicrO|CoMeTa|Cupid|MBStar|MirAncesTar|miRDB_v6|mirmap_May_2021|MiRNATIP|MirSNPInTarget|MirTar2|mirzag|PACCMIT|TargetScan_v7_2
HNRNPD	Q14103		hsa-miR-200c-3p	0.828439905865093	13	Very High	BCmicrO|CoMeTa|Cupid|DIANA|MBStar|MirAncesTar|mirbase|miRDB_v6|MiRNATIP|MirTar2|mirzag|PACCMIT|TargetScan_v7_2
RTF1	Q92541		hsa-miR-200c-3p	0.828077185959897	13	Very High	BCmicrO|CoMeTa|Cupid|DIANA|MBStar|MirAncesTar|miRDB_v6|MiRNATIP|miRTar2GO|MirTar2|mirzag|PACCMIT|TargetScan_v7_2
GOLGA7	Q7Z5G4		hsa-miR-200c-3p	0.827868175526136	13	Very High	BCmicrO|CoMeTa|Cupid|DIANA|MBStar|MirAncesTar|miRDB_v6|MiRNATIP|MirSNPInTarget|miRTar2GO|MirTar2|mirzag|TargetScan_v7_2
REV1	Q9UBZ9		hsa-miR-200c-3p	0.827867226249999	14	Very High	BCmicrO|CoMeTa|Cupid|DIANA|MBStar|MirAncesTar|mirbase|MiRNATIP|MirSNPInTarget|miRTar2GO|MirTar2|mirzag|PACCMIT|TargetScan_v7_2
HMGB3	O15347		hsa-miR-200c-3p	0.827468296565808	11	Very High	BCmicrO|CoMeTa|Cupid|DIANA|MirAncesTar|miRDB_v6|MiRNATIP|MirTar2|mirzag|PACCMIT|TargetScan_v7_2
MMD	Q15546		hsa-miR-200c-3p	0.827263030305708	12	Very High	BCmicrO|CoMeTa|Cupid|DIANA|MBStar|MirAncesTar|miRDB_v6|MiRNATIP|MirTar2|mirzag|PACCMIT|TargetScan_v7_2
RAPGEF2	Q9Y4G8		hsa-miR-200c-3p	0.827202212470906	13	Very High	BCmicrO|CoMeTa|Cupid|DIANA|MBStar|MirAncesTar|miRDB_v6|MiRNATIP|miRTar2GO|MirTar2|mirzag|PACCMIT|TargetScan_v7_2
OXR1	Q8N573		hsa-miR-200c-3p	0.826801192552965	16	Very High	BCmicrO|bitargeting_May_2021|CoMeTa|Cupid|DIANA|MBStar|MirAncesTar|mirbase|miRDB_v6|MiRNATIP|MirSNPInTarget|miRTar2GO|MirTar2|mirzag|PACCMIT|TargetScan_v7_2
RASSF8	Q8NHQ8		hsa-miR-200c-3p	0.82513073448375	12	Very High	BCmicrO|CoMeTa|Cupid|DIANA|MBStar|MirAncesTar|MiRNATIP|miRTar2GO|MirTar2|mirzag|PACCMIT|TargetScan_v7_2
NOG	Q13253		hsa-miR-200c-3p	0.824938396384495	11	Very High	BCmicrO|DIANA|MBStar|MirAncesTar|mirbase|miRDB_v6|miRTar2GO|MirTar2|mirzag|PACCMIT|TargetScan_v7_2
PCLAF	Q15004		hsa-miR-200c-3p	0.824721486891603	12	Very High	BCmicrO|CoMeTa|Cupid|DIANA|MBStar|MirAncesTar|miRDB_v6|MiRNATIP|miRTar2GO|MirTar2|mirzag|TargetScan_v7_2
MAP4K3	Q8IVH8		hsa-miR-200c-3p	0.824155509417429	13	Very High	BCmicrO|CoMeTa|Cupid|DIANA|MBStar|MirAncesTar|miRDB_v6|MiRNATIP|miRTar2GO|MirTar2|mirzag|PACCMIT|TargetScan_v7_2
C16orf72	Q14CZ0		hsa-miR-200c-3p	0.823420812875764	11	Very High	BCmicrO|CoMeTa|DIANA|MBStar|MirAncesTar|miRDB_v6|MiRNATIP|MirTar2|mirzag|PACCMIT|TargetScan_v7_2
NBR1	Q14596		hsa-miR-200c-3p	0.822094258302389	16	Very High	BCmicrO|bitargeting_May_2021|CoMeTa|Cupid|DIANA|MBStar|MirAncesTar|mirbase|miRDB_v6|MiRNATIP|miRTar2GO|MirTar2|mirzag|PACCMIT|PITA_May_2021|TargetScan_v7_2
CORO1C	Q9ULV4		hsa-miR-200c-3p	0.821652998083264	15	Very High	BCmicrO|CoMeTa|Cupid|DIANA|MBStar|MirAncesTar|mirbase|miRDB_v6|MiRNATIP|miRTar2GO|MirTar2|mirzag|PACCMIT|RNA22|TargetScan_v7_2
SNAP25	P60880		hsa-miR-200c-3p	0.821220290107673	11	Very High	BCmicrO|CoMeTa|Cupid|DIANA|MBStar|MirAncesTar|miRDB_v6|MirTar2|mirzag|PACCMIT|TargetScan_v7_2
RAB11FIP2	Q7L804		hsa-miR-200c-3p	0.820655450421835	15	Very High	BCmicrO|bitargeting_May_2021|CoMeTa|DIANA|MBStar|MirAncesTar|mirbase|miRDB_v6|MiRNATIP|miRTar2GO|MirTar2|mirzag|PITA_May_2021|RNA22|TargetScan_v7_2
COPS8	Q99627		hsa-miR-200c-3p	0.820126344400155	13	Very High	BCmicrO|CoMeTa|Cupid|DIANA|MBStar|MirAncesTar|mirbase|miRDB_v6|MiRNATIP|MirTar2|mirzag|PACCMIT|TargetScan_v7_2
TSC22D1	Q15714		hsa-miR-200c-3p	0.819779949658037	14	Very High	BCmicrO|CoMeTa|Cupid|DIANA|MBStar|MirAncesTar|mirbase|miRDB_v6|MiRNATIP|MirTar2|mirzag|PACCMIT|RNA22|TargetScan_v7_2
TSC22D2	O75157		hsa-miR-200c-3p	0.819734209109845	13	Very High	BCmicrO|CoMeTa|Cupid|DIANA|MBStar|MirAncesTar|miRDB_v6|MiRNATIP|miRTar2GO|MirTar2|mirzag|PACCMIT|TargetScan_v7_2
FOXF1	Q12946		hsa-miR-200c-3p	0.819410536244183	11	Very High	BCmicrO|CoMeTa|Cupid|DIANA|MirAncesTar|miRDB_v6|miRTar2GO|MirTar2|mirzag|PACCMIT|TargetScan_v7_2
PHTF2	Q8N3S3		hsa-miR-200c-3p	0.819131653116726	13	Very High	BCmicrO|CoMeTa|Cupid|DIANA|MBStar|MirAncesTar|miRDB_v6|MiRNATIP|miRTar2GO|MirTar2|mirzag|RNA22|TargetScan_v7_2
DLC1	Q96QB1		hsa-miR-200c-3p	0.817272508803734	14	Very High	BCmicrO|CoMeTa|Cupid|DIANA|MBStar|MirAncesTar|miRDB_v6|MiRNATIP|MirSNPInTarget|MirTar2|mirzag|PACCMIT|rnahybrid_May_2021|TargetScan_v7_2
ATP11C	Q8NB49		hsa-miR-200c-3p	0.817119671933007	14	Very High	BCmicrO|Cupid|DIANA|MBStar|MirAncesTar|miRDB_v6|MiRNATIP|MirSNPInTarget|miRTar2GO|MirTar2|mirzag|MultiMiTar|PACCMIT|TargetScan_v7_2
ETS1	P14921		hsa-miR-200c-3p	0.816408743516395	13	Very High	BCmicrO|CoMeTa|Cupid|DIANA|MBStar|MirAncesTar|miRDB_v6|MiRNATIP|miRTar2GO|MirTar2|mirzag|PACCMIT|TargetScan_v7_2
KDR	P35968		hsa-miR-200c-3p	0.816261617960461	14	Very High	BCmicrO|CoMeTa|Cupid|DIANA|MBStar|MirAncesTar|mirbase|miRDB_v6|MiRNATIP|miRTar2GO|MirTar2|mirzag|RNA22|TargetScan_v7_2
LPAR1	Q92633		hsa-miR-200c-3p	0.816238470200595	12	Very High	BCmicrO|CoMeTa|Cupid|DIANA|MBStar|MirAncesTar|miRDB_v6|MiRNATIP|MirTar2|mirzag|PACCMIT|TargetScan_v7_2
PSIP1	O75475		hsa-miR-200c-3p	0.815300993549348	14	Very High	BCmicrO|bitargeting_May_2021|CoMeTa|Cupid|DIANA|MBStar|MirAncesTar|mirbase|miRDB_v6|MiRNATIP|MirTar2|mirzag|PACCMIT|TargetScan_v7_2
SLC14A1	Q13336		hsa-miR-200c-3p	0.814191993087627	11	Very High	BCmicrO|CoMeTa|Cupid|DIANA|MBStar|MirAncesTar|miRDB_v6|MirTar2|mirzag|PACCMIT|TargetScan_v7_2
MATR3	P43243		hsa-miR-200c-3p	0.813396628461018	14	Very High	BCmicrO|CoMeTa|DIANA|MBStar|MirAncesTar|mirbase|miRDB_v6|MiRNATIP|MirSNPInTarget|miRTar2GO|MirTar2|mirzag|PACCMIT|TargetScan_v7_2
PLPP3	O14495		hsa-miR-200c-3p	0.813186533179285	12	Very High	BCmicrO|CoMeTa|Cupid|DIANA|MBStar|MirAncesTar|miRDB_v6|MiRNATIP|miRTar2GO|mirzag|PACCMIT|TargetScan_v7_2
EGLN1	Q9GZT9		hsa-miR-200c-3p	0.813025539098842	12	Very High	BCmicrO|CoMeTa|DIANA|MBStar|MirAncesTar|miRDB_v6|MiRNATIP|MirSNPInTarget|miRTar2GO|MirTar2|mirzag|TargetScan_v7_2
GTF2E1	P29083		hsa-miR-200c-3p	0.812875027661979	13	Very High	BCmicrO|CoMeTa|DIANA|MBStar|MirAncesTar|mirbase|miRDB_v6|MiRNATIP|MirSNPInTarget|miRTar2GO|MirTar2|mirzag|TargetScan_v7_2
ATXN1	P54253		hsa-miR-200c-3p	0.812411738900617	14	Very High	BCmicrO|bitargeting_May_2021|CoMeTa|Cupid|DIANA|MBStar|MirAncesTar|miRDB_v6|MiRNATIP|MirTar2|mirzag|MultiMiTar|RNA22|TargetScan_v7_2
E2F3	O00716		hsa-miR-200c-3p	0.812157692494207	12	Very High	BCmicrO|CoMeTa|Cupid|DIANA|MBStar|MirAncesTar|MiRNATIP|miRTar2GO|MirTar2|mirzag|PACCMIT|TargetScan_v7_2
NR3C1	P04150		hsa-miR-200c-3p	0.812036019777235	13	Very High	BCmicrO|CoMeTa|Cupid|DIANA|MBStar|MirAncesTar|miRDB_v6|MiRNATIP|miRTar2GO|MirTar2|mirzag|PACCMIT|TargetScan_v7_2
MCFD2	Q8NI22		hsa-miR-200c-3p	0.811858789497418	12	Very High	BCmicrO|CoMeTa|DIANA|MBStar|MirAncesTar|miRDB_v6|MiRNATIP|miRTar2GO|MirTar2|mirzag|PACCMIT|TargetScan_v7_2
HS3ST1	O14792		hsa-miR-200c-3p	0.811584538645179	13	Very High	BCmicrO|bitargeting_May_2021|CoMeTa|Cupid|DIANA|MBStar|mirbase|miRDB_v6|MirSNPInTarget|MirTar2|mirzag|PACCMIT|TargetScan_v7_2
FUBP3	Q96I24		hsa-miR-200c-3p	0.811102890182742	12	Very High	BCmicrO|CoMeTa|Cupid|DIANA|MBStar|MirAncesTar|miRDB_v6|MiRNATIP|miRTar2GO|MirTar2|mirzag|TargetScan_v7_2
MAPRE1	Q15691		hsa-miR-200c-3p	0.810977806278748	13	Very High	BCmicrO|CoMeTa|Cupid|DIANA|MBStar|MirAncesTar|mirbase|miRDB_v6|MiRNATIP|MirTar2|mirzag|PACCMIT|TargetScan_v7_2
FNDC3B	Q53EP0		hsa-miR-200c-3p	0.810803264282805	14	Very High	BCmicrO|CoMeTa|Cupid|DIANA|MBStar|MirAncesTar|miRDB_v6|MiRNATIP|MirSNPInTarget|miRTar2GO|MirTar2|mirzag|PACCMIT|TargetScan_v7_2
PDIK1L	Q8N165		hsa-miR-200c-3p	0.810197934233537	13	Very High	BCmicrO|Cupid|DIANA|MBStar|MirAncesTar|mirbase|miRDB_v6|MiRNATIP|miRTar2GO|MirTar2|mirzag|PACCMIT|TargetScan_v7_2
RBFOX1	Q9NWB1		hsa-miR-200c-3p	0.810173897583173	16	Very High	BCmicrO|bitargeting_May_2021|CoMeTa|Cupid|DIANA|MBStar|MirAncesTar|mirbase|miRDB_v6|MiRNATIP|MirSNPInTarget|MirTar2|mirzag|PITA_May_2021|RNA22|TargetScan_v7_2
SLC6A1	P30531		hsa-miR-200c-3p	0.808402013499905	10	Very High	BCmicrO|CoMeTa|Cupid|DIANA|MirAncesTar|miRDB_v6|MirTar2|mirzag|PACCMIT|TargetScan_v7_2
CALU	O43852		hsa-miR-200c-3p	0.807409051787789	13	Very High	BCmicrO|CoMeTa|Cupid|DIANA|MBStar|MirAncesTar|mirbase|miRDB_v6|MiRNATIP|miRTar2GO|mirzag|PACCMIT|TargetScan_v7_2
TOB1	P50616		hsa-miR-200c-3p	0.807227890735203	12	Very High	BCmicrO|CoMeTa|Cupid|DIANA|MBStar|MirAncesTar|miRDB_v6|MiRNATIP|miRTar2GO|MirTar2|mirzag|TargetScan_v7_2
ASF1A	Q9Y294		hsa-miR-200c-3p	0.806932236742286	13	Very High	BCmicrO|bitargeting_May_2021|CoMeTa|DIANA|MBStar|MirAncesTar|mirbase|miRDB_v6|MiRNATIP|MirTar2|mirzag|PACCMIT|TargetScan_v7_2
RNF2	Q99496		hsa-miR-200c-3p	0.80566415033203	13	Very High	BCmicrO|CoMeTa|Cupid|DIANA|MBStar|MirAncesTar|miRDB_v6|MiRNATIP|MirSNPInTarget|MirTar2|mirzag|PACCMIT|TargetScan_v7_2
B3GNT2	Q9NY97		hsa-miR-200c-3p	0.804413998278688	11	Very High	BCmicrO|CoMeTa|Cupid|DIANA|MBStar|MirAncesTar|miRDB_v6|MiRNATIP|MirTar2|mirzag|TargetScan_v7_2
PTHLH	P12272		hsa-miR-200c-3p	0.803989782739329	12	Very High	BCmicrO|CoMeTa|Cupid|DIANA|MBStar|MirAncesTar|miRDB_v6|MiRNATIP|MirSNPInTarget|MirTar2|mirzag|TargetScan_v7_2
NFIB	O00712		hsa-miR-200c-3p	0.802772859510535	12	Very High	BCmicrO|CoMeTa|Cupid|DIANA|MBStar|MirAncesTar|MiRNATIP|miRTar2GO|mirzag|MultiMiTar|PACCMIT|TargetScan_v7_2
TBC1D12	O60347		hsa-miR-200c-3p	0.802636502646344	12	Very High	BCmicrO|CoMeTa|Cupid|DIANA|MBStar|MirAncesTar|mirbase|miRDB_v6|MiRNATIP|MirTar2|mirzag|TargetScan_v7_2
SCD	O00767		hsa-miR-200c-3p	0.801743918757398	14	Very High	BCmicrO|CoMeTa|Cupid|DIANA|MBStar|MirAncesTar|miRDB_v6|mirmap_May_2021|MiRNATIP|miRTar2GO|MirTar2|mirzag|MultiMiTar|TargetScan_v7_2
PAIP2	Q9BPZ3		hsa-miR-200c-3p	0.801724976603383	12	Very High	BCmicrO|CoMeTa|Cupid|DIANA|MBStar|MirAncesTar|mirbase|miRDB_v6|MiRNATIP|miRTar2GO|mirzag|TargetScan_v7_2
SYDE1	Q6ZW31		hsa-miR-200c-3p	0.801305560797165	13	Very High	BCmicrO|bitargeting_May_2021|CoMeTa|Cupid|DIANA|MirAncesTar|miRDB_v6|miRTar2GO|MirTar2|mirzag|PACCMIT|RNA22|TargetScan_v7_2
SLC38A2	Q96QD8		hsa-miR-200c-3p	0.801126125088543	13	Very High	BCmicrO|CoMeTa|Cupid|DIANA|MirAncesTar|miRDB_v6|MiRNATIP|miRTar2GO|MirTar2|mirzag|PACCMIT|RNA22|TargetScan_v7_2
RBFOX2	O43251		hsa-miR-200c-3p	0.800542442423396	14	Very High	BCmicrO|CoMeTa|Cupid|DIANA|MBStar|MirAncesTar|miRDB_v6|MiRNATIP|MirSNPInTarget|miRTar2GO|MirTar2|mirzag|PACCMIT|TargetScan_v7_2
AGFG1	P52594		hsa-miR-200c-3p	0.800520706041792	13	Very High	BCmicrO|CoMeTa|DIANA|MBStar|MirAncesTar|miRDB_v6|MiRNATIP|miRTar2GO|MirTar2|mirzag|PACCMIT|RNA22|TargetScan_v7_2
SRSF1	Q07955		hsa-miR-200c-3p	0.800027409911109	14	Very High	BCmicrO|CoMeTa|DIANA|MBStar|MirAncesTar|mirbase|miRDB_v6|MiRNATIP|miRTar2GO|MirTar2|mirzag|PACCMIT|RNA22|TargetScan_v7_2
ARID4B	Q4LE39		hsa-miR-200c-3p	0.799103724856269	12	Very High	BCmicrO|CoMeTa|Cupid|DIANA|MirAncesTar|miRDB_v6|MiRNATIP|miRTar2GO|MirTar2|mirzag|PACCMIT|TargetScan_v7_2
FBXO33	Q7Z6M2		hsa-miR-200c-3p	0.799086078806733	11	Very High	BCmicrO|DIANA|MBStar|MirAncesTar|miRDB_v6|MiRNATIP|miRTar2GO|MirTar2|mirzag|PACCMIT|TargetScan_v7_2
CAMSAP2	Q08AD1		hsa-miR-200c-3p	0.798863897115902	13	Very High	BCmicrO|CoMeTa|Cupid|DIANA|MBStar|MirAncesTar|miRDB_v6|MiRNATIP|miRTar2GO|MirTar2|mirzag|RNA22|TargetScan_v7_2
TENT4B	Q8NDF8		hsa-miR-200c-3p	0.797915164594316	11	Very High	BCmicrO|DIANA|MBStar|MirAncesTar|MiRNATIP|miRTar2GO|MirTar2|mirzag|MultiMiTar|PACCMIT|TargetScan_v7_2
APOO	Q9BUR5		hsa-miR-200c-3p	0.797878836854173	11	Very High	BCmicrO|CoMeTa|MBStar|MirAncesTar|mirbase|miRDB_v6|MiRNATIP|MirTar2|mirzag|PACCMIT|TargetScan_v7_2
ARHGAP19	Q14CB8		hsa-miR-200c-3p	0.797865555567804	16	Very High	BCmicrO|CoMeTa|Cupid|DIANA|MBStar|MirAncesTar|mirbase|miRDB_v6|MiRNATIP|MirSNPInTarget|MirTar2|mirzag|MultiMiTar|PACCMIT|PITA_May_2021|TargetScan_v7_2
GNAI3	P08754		hsa-miR-200c-3p	0.797756858435076	14	Very High	BCmicrO|bitargeting_May_2021|CoMeTa|Cupid|DIANA|MBStar|MirAncesTar|mirbase|miRDB_v6|MiRNATIP|MirSNPInTarget|mirzag|PACCMIT|TargetScan_v7_2
EFNB2	P52799		hsa-miR-200c-3p	0.796943235309348	12	Very High	BCmicrO|CoMeTa|Cupid|DIANA|MBStar|MirAncesTar|miRDB_v6|MiRNATIP|miRTar2GO|mirzag|PACCMIT|TargetScan_v7_2
SLC1A2	P43004		hsa-miR-200c-3p	0.795965159836049	13	Very High	BCmicrO|CoMeTa|Cupid|DIANA|MBStar|MirAncesTar|miRDB_v6|MirTar2|mirzag|MultiMiTar|PACCMIT|RNA22|TargetScan_v7_2
TMEFF2	Q9UIK5		hsa-miR-200c-3p	0.79539280753046	11	Very High	BCmicrO|Cupid|DIANA|MBStar|MirAncesTar|miRDB_v6|MiRNATIP|MirSNPInTarget|MirTar2|mirzag|TargetScan_v7_2
DNAJB5	O75953		hsa-miR-200c-3p	0.794274043221621	11	Very High	BCmicrO|CoMeTa|Cupid|DIANA|MBStar|MirAncesTar|miRDB_v6|MiRNATIP|MirTar2|PACCMIT|TargetScan_v7_2
ADAMTS3	O15072		hsa-miR-200c-3p	0.794111977313281	11	Very High	BCmicrO|CoMeTa|DIANA|MBStar|MirAncesTar|miRDB_v6|MirSNPInTarget|MirTar2|mirzag|PACCMIT|TargetScan_v7_2
HSPA9	P38646		hsa-miR-200c-3p	0.793834177571869	12	Very High	BCmicrO|CoMeTa|Cupid|DIANA|MBStar|MirAncesTar|mirbase|MiRNATIP|MirTar2|mirzag|PACCMIT|TargetScan_v7_2
ARHGAP6	O43182		hsa-miR-200c-3p	0.793331678299565	12	Very High	BCmicrO|CoMeTa|Cupid|DIANA|MBStar|MirAncesTar|mirbase|miRDB_v6|MirTar2|mirzag|PACCMIT|TargetScan_v7_2
VLDLR	P98155		hsa-miR-200c-3p	0.791150726920675	13	Very High	BCmicrO|CoMeTa|Cupid|DIANA|MirAncesTar|mirbase|miRDB_v6|MiRNATIP|miRTar2GO|MirTar2|mirzag|PACCMIT|TargetScan_v7_2
NAB1	Q13506		hsa-miR-200c-3p	0.790360762582875	13	Very High	BCmicrO|CoMeTa|Cupid|DIANA|MBStar|MirAncesTar|miRDB_v6|MiRNATIP|miRTar2GO|mirzag|PACCMIT|RNA22|TargetScan_v7_2
GJD3	Q8N144		hsa-miR-200c-3p	0.789896104481247	11	Very High	BCmicrO|CoMeTa|DIANA|MBStar|MirAncesTar|mirbase|MiRNATIP|MirTar2|mirzag|PACCMIT|TargetScan_v7_2
BASP1	P80723		hsa-miR-200c-3p	0.789790780357689	12	Very High	BCmicrO|CoMeTa|Cupid|DIANA|MBStar|mirbase|miRDB_v6|MiRNATIP|miRTar2GO|mirzag|PACCMIT|TargetScan_v7_2
NRBP1	Q9UHY1		hsa-miR-200c-3p	0.789715789814597	13	Very High	BCmicrO|CoMeTa|Cupid|DIANA|MirAncesTar|mirbase|miRDB_v6|MiRNATIP|MirTar2|mirzag|PACCMIT|RNA22|TargetScan_v7_2
HIPK1	Q86Z02		hsa-miR-200c-3p	0.789529927383342	16	Very High	BCmicrO|CoMeTa|DIANA|MBStar|MirAncesTar|mirbase|miRDB_v6|MiRNATIP|MirSNPInTarget|miRTar2GO|MirTar2|mirzag|PACCMIT|PITA_May_2021|RNA22|TargetScan_v7_2
TBK1	Q9UHD2		hsa-miR-200c-3p	0.78941966305958	12	Very High	BCmicrO|CoMeTa|Cupid|DIANA|MirAncesTar|mirbase|miRDB_v6|MiRNATIP|MirTar2|mirzag|PACCMIT|TargetScan_v7_2
UBE2I	P63279		hsa-miR-200c-3p	0.788578385320956	12	Very High	BCmicrO|bitargeting_May_2021|CoMeTa|Cupid|DIANA|MBStar|MirAncesTar|mirbase|miRDB_v6|MirTar2|mirzag|TargetScan_v7_2
HS2ST1	Q7LGA3		hsa-miR-200c-3p	0.788482257849442	13	Very High	BCmicrO|CoMeTa|Cupid|DIANA|MBStar|MirAncesTar|miRDB_v6|MiRNATIP|MirSNPInTarget|miRTar2GO|mirzag|PACCMIT|TargetScan_v7_2
POLK	Q9UBT6		hsa-miR-200c-3p	0.787696984649169	12	Very High	BCmicrO|DIANA|MBStar|MirAncesTar|mirbase|miRDB_v6|MiRNATIP|MirSNPInTarget|MirTar2|mirzag|PACCMIT|TargetScan_v7_2
REEP1	Q9H902		hsa-miR-200c-3p	0.787587268240511	13	Very High	BCmicrO|CoMeTa|Cupid|DIANA|MBStar|MirAncesTar|miRDB_v6|MiRNATIP|MirTar2|mirzag|PACCMIT|PITA_May_2021|TargetScan_v7_2
PPFIA1	Q13136		hsa-miR-200c-3p	0.787002191512088	12	Very High	BCmicrO|CoMeTa|Cupid|DIANA|MBStar|MirAncesTar|miRDB_v6|MiRNATIP|MirSNPInTarget|MirTar2|RNA22|TargetScan_v7_2
RAB21	Q9UL25		hsa-miR-200c-3p	0.786962810500725	12	Very High	BCmicrO|CoMeTa|DIANA|MBStar|MirAncesTar|miRDB_v6|MiRNATIP|MirTar2|mirzag|PACCMIT|PITA_May_2021|TargetScan_v7_2
PMAIP1	Q13794		hsa-miR-200c-3p	0.783590374185006	10	Very High	BCmicrO|CoMeTa|DIANA|MBStar|MirAncesTar|miRDB_v6|MiRNATIP|MirSNPInTarget|mirzag|TargetScan_v7_2
S100PBP	Q96BU1		hsa-miR-200c-3p	0.783278776652173	15	Very High	BCmicrO|bitargeting_May_2021|CoMeTa|DIANA|MBStar|MirAncesTar|mirbase|miRDB_v6|MiRNATIP|miRTar2GO|MirTar2|mirzag|PACCMIT|RNA22|TargetScan_v7_2
SMURF2	Q9HAU4		hsa-miR-200c-3p	0.783007812047231	14	Very High	BCmicrO|bitargeting_May_2021|CoMeTa|Cupid|DIANA|MBStar|MirAncesTar|mirbase|MiRNATIP|miRTar2GO|MirTar2|mirzag|PACCMIT|TargetScan_v7_2
PRKAR2B	P31323		hsa-miR-200c-3p	0.782386862908729	13	Very High	BCmicrO|CoMeTa|Cupid|DIANA|MBStar|MirAncesTar|miRDB_v6|MiRNATIP|MirSNPInTarget|MirTar2|mirzag|PACCMIT|TargetScan_v7_2
MTF2	Q9Y483		hsa-miR-200c-3p	0.781917081069379	12	Very High	BCmicrO|CoMeTa|Cupid|DIANA|MBStar|MirAncesTar|MiRNATIP|miRTar2GO|MirTar2|mirzag|RNA22|TargetScan_v7_2
NCOA2	Q15596		hsa-miR-200c-3p	0.781776344794715	12	Very High	BCmicrO|CoMeTa|Cupid|DIANA|MBStar|MirAncesTar|miRDB_v6|MiRNATIP|MirTar2|mirzag|PITA_May_2021|TargetScan_v7_2
USP6NL	Q92738		hsa-miR-200c-3p	0.781764921946361	14	Very High	BCmicrO|bitargeting_May_2021|CoMeTa|Cupid|DIANA|MBStar|MirAncesTar|mirbase|miRDB_v6|MiRNATIP|MirTar2|mirzag|PACCMIT|TargetScan_v7_2
SEMA6D	Q8NFY4		hsa-miR-200c-3p	0.7816691153381	12	Very High	BCmicrO|CoMeTa|Cupid|DIANA|MBStar|MirAncesTar|mirbase|miRTar2GO|MirTar2|mirzag|PACCMIT|TargetScan_v7_2
CDYL	Q9Y232		hsa-miR-200c-3p	0.778624949684754	10	Very High	BCmicrO|CoMeTa|Cupid|DIANA|MBStar|MirAncesTar|miRDB_v6|mirzag|PACCMIT|TargetScan_v7_2
STRN	O43815		hsa-miR-200c-3p	0.778517167444193	15	Very High	BCmicrO|bitargeting_May_2021|CoMeTa|DIANA|MBStar|MirAncesTar|mirbase|miRDB_v6|MiRNATIP|miRTar2GO|MirTar2|mirzag|PITA_May_2021|RNA22|TargetScan_v7_2
PUM2	Q8TB72		hsa-miR-200c-3p	0.778443722156332	12	Very High	BCmicrO|CoMeTa|Cupid|DIANA|MBStar|MirAncesTar|miRDB_v6|MiRNATIP|MirTar2|mirzag|PACCMIT|TargetScan_v7_2
MSL2	Q9HCI7		hsa-miR-200c-3p	0.778434258322865	13	Very High	BCmicrO|CoMeTa|Cupid|DIANA|MBStar|MirAncesTar|mirbase|miRDB_v6|MiRNATIP|MirTar2|mirzag|PACCMIT|TargetScan_v7_2
SERPINI1	Q99574		hsa-miR-200c-3p	0.777461890657131	11	Very High	BCmicrO|CoMeTa|Cupid|DIANA|MBStar|MirAncesTar|mirbase|miRDB_v6|MiRNATIP|mirzag|TargetScan_v7_2
MGAT2	Q10469		hsa-miR-200c-3p	0.776428895768795	11	Very High	BCmicrO|CoMeTa|Cupid|DIANA|MirAncesTar|miRDB_v6|MiRNATIP|MirSNPInTarget|MirTar2|mirzag|TargetScan_v7_2
PLS3	P13797		hsa-miR-200c-3p	0.776185033739301	12	Very High	BCmicrO|CoMeTa|Cupid|MBStar|MirAncesTar|mirbase|miRDB_v6|MiRNATIP|MirTar2|mirzag|PACCMIT|TargetScan_v7_2
OSBPL11	Q9BXB4		hsa-miR-200c-3p	0.774635544874808	12	Very High	BCmicrO|bitargeting_May_2021|CoMeTa|Cupid|DIANA|MirAncesTar|miRDB_v6|MiRNATIP|MirTar2|mirzag|PACCMIT|TargetScan_v7_2
MPRIP	Q6WCQ1		hsa-miR-200c-3p	0.77390327432054	13	Very High	BCmicrO|CoMeTa|Cupid|DIANA|MBStar|MirAncesTar|miRDB_v6|MiRNATIP|MirSNPInTarget|MirTar2|mirzag|PACCMIT|TargetScan_v7_2
DOCK4	Q8N1I0		hsa-miR-200c-3p	0.773894662830956	14	Very High	BCmicrO|CoMeTa|Cupid|DIANA|MBStar|MirAncesTar|mirbase|miRDB_v6|MiRNATIP|miRTar2GO|MirTar2|mirzag|PACCMIT|TargetScan_v7_2
HSPA13	P48723		hsa-miR-200c-3p	0.773758013958184	12	Very High	BCmicrO|CoMeTa|DIANA|MBStar|MirAncesTar|miRDB_v6|MiRNATIP|miRTar2GO|MirTar2|mirzag|PACCMIT|TargetScan_v7_2
WDFY3	Q8IZQ1		hsa-miR-200c-3p	0.773233073809117	14	Very High	BCmicrO|bitargeting_May_2021|CoMeTa|Cupid|DIANA|MBStar|MirAncesTar|MiRNATIP|miRTar2GO|MirTar2|mirzag|PACCMIT|RNA22|TargetScan_v7_2
ZC3H6	P61129		hsa-miR-200c-3p	0.77319857466358	11	Very High	BCmicrO|DIANA|MBStar|MirAncesTar|miRDB_v6|MirTar2|mirzag|MultiMiTar|PACCMIT|RNA22|TargetScan_v7_2
MAP4K4	O95819		hsa-miR-200c-3p	0.773178002350265	11	Very High	BCmicrO|CoMeTa|Cupid|MBStar|MirAncesTar|miRDB_v6|MirSNPInTarget|MirTar2|mirzag|PACCMIT|TargetScan_v7_2
DIXDC1	Q155Q3		hsa-miR-200c-3p	0.772917848797903	14	Very High	BCmicrO|bitargeting_May_2021|CoMeTa|Cupid|DIANA|MBStar|MirAncesTar|mirbase|miRDB_v6|MiRNATIP|MirTar2|mirzag|RNA22|TargetScan_v7_2

## Sheet: miRdb
etail	Target Rank	Target Score	miRNA Name	Gene Symbol	Gene Description	Gene Symbol
Details	1	100	hsa-miR-200c-3p	VASH2	vasohibin 2	VASH2
Details	2	100	hsa-miR-200c-3p	HIPK3	homeodomain interacting protein kinase 3	HIPK3
Details	3	100	hsa-miR-200c-3p	MAP2	microtubule associated protein 2	MAP2
Details	4	100	hsa-miR-200c-3p	ERRFI1	ERBB receptor feedback inhibitor 1	ERRFI1
Details	5	100	hsa-miR-200c-3p	ZEB1	zinc finger E-box binding homeobox 1	ZEB1
Details	6	100	hsa-miR-200c-3p	NR5A2	nuclear receptor subfamily 5 group A member 2	NR5A2
Details	7	100	hsa-miR-200c-3p	ZEB2	zinc finger E-box binding homeobox 2	ZEB2
Details	8	99	hsa-miR-200c-3p	RECK	reversion inducing cysteine rich protein with kazal motifs	RECK
Details	9	99	hsa-miR-200c-3p	SLIT2	slit guidance ligand 2	SLIT2
Details	10	99	hsa-miR-200c-3p	WIPF1	WAS/WASL interacting protein family member 1	WIPF1
Details	11	99	hsa-miR-200c-3p	C11orf95	chromosome 11 open reading frame 95	C11orf95
Details	12	99	hsa-miR-200c-3p	FAM8A1	family with sequence similarity 8 member A1	FAM8A1
Details	13	99	hsa-miR-200c-3p	LHFPL6	LHFPL tetraspan subfamily member 6	LHFPL6
Details	14	99	hsa-miR-200c-3p	AP1S2	adaptor related protein complex 1 subunit sigma 2	AP1S2
Details	15	99	hsa-miR-200c-3p	SEC23A	Sec23 homolog A, coat complex II component	SEC23A
Details	16	99	hsa-miR-200c-3p	TBX18	T-box 18	TBX18
Details	17	99	hsa-miR-200c-3p	PTPN21	protein tyrosine phosphatase, non-receptor type 21	PTPN21
Details	18	99	hsa-miR-200c-3p	DNAJC3	DnaJ heat shock protein family (Hsp40) member C3	DNAJC3
Details	19	99	hsa-miR-200c-3p	QKI	QKI, KH domain containing RNA binding	QKI
Details	20	99	hsa-miR-200c-3p	RIC1	RIC1 homolog, RAB6A GEF complex partner 1	RIC1
Details	21	99	hsa-miR-200c-3p	CCNJ	cyclin J	CCNJ
Details	22	99	hsa-miR-200c-3p	PCMTD1	protein-L-isoaspartate (D-aspartate) O-methyltransferase domain containing 1	PCMTD1
Details	23	99	hsa-miR-200c-3p	CFL2	cofilin 2	CFL2
Details	24	99	hsa-miR-200c-3p	GPM6A	glycoprotein M6A	GPM6A
Details	25	98	hsa-miR-200c-3p	ARHGAP6	Rho GTPase activating protein 6	ARHGAP6
Details	26	98	hsa-miR-200c-3p	TFAP2A	transcription factor AP-2 alpha	TFAP2A
Details	27	98	hsa-miR-200c-3p	SLC35B4	solute carrier family 35 member B4	SLC35B4
Details	28	98	hsa-miR-200c-3p	BAP1	BRCA1 associated protein 1	BAP1
Details	29	98	hsa-miR-200c-3p	RAB11FIP2	RAB11 family interacting protein 2	RAB11FIP2
Details	30	98	hsa-miR-200c-3p	MSN	moesin	MSN
Details	31	98	hsa-miR-200c-3p	FBXW7	F-box and WD repeat domain containing 7	FBXW7
Details	32	98	hsa-miR-200c-3p	TRIM33	tripartite motif containing 33	TRIM33
Details	33	98	hsa-miR-200c-3p	CNOT6	CCR4-NOT transcription complex subunit 6	CNOT6
Details	34	98	hsa-miR-200c-3p	PRTG	protogenin	PRTG
Details	35	98	hsa-miR-200c-3p	RPS6KB1	ribosomal protein S6 kinase B1	RPS6KB1
Details	36	98	hsa-miR-200c-3p	NOVA2	NOVA alternative splicing regulator 2	NOVA2
Details	37	98	hsa-miR-200c-3p	WASF3	WAS protein family member 3	WASF3
Details	38	98	hsa-miR-200c-3p	KDM7A	lysine demethylase 7A	KDM7A
Details	39	97	hsa-miR-200c-3p	ELL2	elongation factor for RNA polymerase II 2	ELL2
Details	40	97	hsa-miR-200c-3p	ATXN1	ataxin 1	ATXN1
Details	41	97	hsa-miR-200c-3p	SYNJ1	synaptojanin 1	SYNJ1
Details	42	97	hsa-miR-200c-3p	MIEF1	mitochondrial elongation factor 1	MIEF1
Details	43	97	hsa-miR-200c-3p	MBNL3	muscleblind like splicing regulator 3	MBNL3
Details	44	97	hsa-miR-200c-3p	CSNK1G3	casein kinase 1 gamma 3	CSNK1G3
Details	45	97	hsa-miR-200c-3p	KHDRBS1	KH RNA binding domain containing, signal transduction associated 1	KHDRBS1
Details	46	97	hsa-miR-200c-3p	ELMOD2	ELMO domain containing 2	ELMOD2
Details	47	97	hsa-miR-200c-3p	MCFD2	multiple coagulation factor deficiency 2	MCFD2
Details	48	97	hsa-miR-200c-3p	CRKL	CRK like proto-oncogene, adaptor protein	CRKL
Details	49	97	hsa-miR-200c-3p	TENT4B	terminal nucleotidyltransferase 4B	TENT4B
Details	50	97	hsa-miR-200c-3p	MPRIP	myosin phosphatase Rho interacting protein	MPRIP
Details	51	97	hsa-miR-200c-3p	PPP4R2	protein phosphatase 4 regulatory subunit 2	PPP4R2
Details	52	97	hsa-miR-200c-3p	MGAT2	mannosyl (alpha-1,6-)-glycoprotein beta-1,2-N-acetylglucosaminyltransferase	MGAT2
Details	53	97	hsa-miR-200c-3p	FAM122C	family with sequence similarity 122C	FAM122C
Details	54	97	hsa-miR-200c-3p	NFIA	nuclear factor I A	NFIA
Details	55	97	hsa-miR-200c-3p	SUSD5	sushi domain containing 5	SUSD5
Details	56	97	hsa-miR-200c-3p	FEZ2	fasciculation and elongation protein zeta 2	FEZ2
Details	57	97	hsa-miR-200c-3p	PRDM16	PR/SET domain 16	PRDM16
Details	58	97	hsa-miR-200c-3p	LRP1B	LDL receptor related protein 1B	LRP1B
Details	59	97	hsa-miR-200c-3p	PPP2R5E	protein phosphatase 2 regulatory subunit B'epsilon	PPP2R5E
Details	60	97	hsa-miR-200c-3p	PTPN14	protein tyrosine phosphatase, non-receptor type 14	PTPN14
Details	61	97	hsa-miR-200c-3p	OSTM1	osteoclastogenesis associated transmembrane protein 1	OSTM1
Details	62	96	hsa-miR-200c-3p	FAM126B	family with sequence similarity 126 member B	FAM126B
Details	63	96	hsa-miR-200c-3p	CDK17	cyclin dependent kinase 17	CDK17
Details	64	96	hsa-miR-200c-3p	FRMD6	FERM domain containing 6	FRMD6
Details	65	96	hsa-miR-200c-3p	RBSN	rabenosyn, RAB effector	RBSN
Details	66	96	hsa-miR-200c-3p	JAKMIP2	janus kinase and microtubule interacting protein 2	JAKMIP2
Details	67	96	hsa-miR-200c-3p	PIK3CA	phosphatidylinositol-4,5-bisphosphate 3-kinase catalytic subunit alpha	PIK3CA
Details	68	96	hsa-miR-200c-3p	CCDC177	coiled-coil domain containing 177	CCDC177
Details	69	96	hsa-miR-200c-3p	ARIH1	ariadne RBR E3 ubiquitin protein ligase 1	ARIH1
Details	70	96	hsa-miR-200c-3p	ATP11C	ATPase phospholipid transporting 11C	ATP11C
Details	71	96	hsa-miR-200c-3p	RTF1	RTF1 homolog, Paf1/RNA polymerase II complex component	RTF1
Details	72	96	hsa-miR-200c-3p	PPM1F	protein phosphatase, Mg2+/Mn2+ dependent 1F	PPM1F
Details	73	96	hsa-miR-200c-3p	RAP2C	RAP2C, member of RAS oncogene family	RAP2C
Details	74	96	hsa-miR-200c-3p	MMD	monocyte to macrophage differentiation associated	MMD
Details	75	96	hsa-miR-200c-3p	CHN2	chimerin 2	CHN2
Details	76	96	hsa-miR-200c-3p	PHF21B	PHD finger protein 21B	PHF21B
Details	77	96	hsa-miR-200c-3p	SULF1	sulfatase 1	SULF1
Details	78	96	hsa-miR-200c-3p	ARL2BP	ADP ribosylation factor like GTPase 2 binding protein	ARL2BP
Details	79	96	hsa-miR-200c-3p	ADIPOR2	adiponectin receptor 2	ADIPOR2
Details	80	95	hsa-miR-200c-3p	ZNF532	zinc finger protein 532	ZNF532
Details	81	95	hsa-miR-200c-3p	PHACTR3	phosphatase and actin regulator 3	PHACTR3
Details	82	95	hsa-miR-200c-3p	RASA2	RAS p21 protein activator 2	RASA2
Details	83	95	hsa-miR-200c-3p	ZNF711	zinc finger protein 711	ZNF711
Details	84	95	hsa-miR-200c-3p	SEMA6D	semaphorin 6D	SEMA6D
Details	85	95	hsa-miR-200c-3p	VLDLR	very low density lipoprotein receptor	VLDLR
Details	86	95	hsa-miR-200c-3p	IGSF10	immunoglobulin superfamily member 10	IGSF10
Details	87	95	hsa-miR-200c-3p	WNT16	Wnt family member 16	WNT16
Details	88	95	hsa-miR-200c-3p	CBL	Cbl proto-oncogene	CBL
Details	89	95	hsa-miR-200c-3p	EPS8	epidermal growth factor receptor pathway substrate 8	EPS8
Details	90	95	hsa-miR-200c-3p	NANOS1	nanos C2HC-type zinc finger 1	NANOS1
Details	91	95	hsa-miR-200c-3p	TMOD3	tropomodulin 3	TMOD3
Details	92	95	hsa-miR-200c-3p	COL4A3BP	collagen type IV alpha 3 binding protein	COL4A3BP
Details	93	95	hsa-miR-200c-3p	KDELC1	KDEL motif containing 1	KDELC1
Details	94	95	hsa-miR-200c-3p	MINDY2	MINDY lysine 48 deubiquitinase 2	MINDY2
Details	95	95	hsa-miR-200c-3p	RND3	Rho family GTPase 3	RND3
Details	96	95	hsa-miR-200c-3p	KDR	kinase insert domain receptor	KDR
Details	97	95	hsa-miR-200c-3p	OTUD4	OTU deubiquitinase 4	OTUD4
Details	98	95	hsa-miR-200c-3p	NCOA2	nuclear receptor coactivator 2	NCOA2
Details	99	94	hsa-miR-200c-3p	HMBOX1	homeobox containing 1	HMBOX1
Details	100	94	hsa-miR-200c-3p	DUSP1	dual specificity phosphatase 1	DUSP1
Details	101	94	hsa-miR-200c-3p	ELOC	elongin C	ELOC
Details	102	94	hsa-miR-200c-3p	C16orf72	chromosome 16 open reading frame 72	C16orf72
Details	103	94	hsa-miR-200c-3p	EGLN1	egl-9 family hypoxia inducible factor 1	EGLN1
Details	104	94	hsa-miR-200c-3p	CLASP1	cytoplasmic linker associated protein 1	CLASP1
Details	105	94	hsa-miR-200c-3p	ZFAND6	zinc finger AN1-type containing 6	ZFAND6
Details	106	94	hsa-miR-200c-3p	FOXG1	forkhead box G1	FOXG1
Details	107	94	hsa-miR-200c-3p	KCNQ3	potassium voltage-gated channel subfamily Q member 3	KCNQ3
Details	108	94	hsa-miR-200c-3p	MBOAT2	membrane bound O-acyltransferase domain containing 2	MBOAT2
Details	109	94	hsa-miR-200c-3p	PHTF2	putative homeodomain transcription factor 2	PHTF2
Details	110	94	hsa-miR-200c-3p	BRWD3	bromodomain and WD repeat domain containing 3	BRWD3
Details	111	94	hsa-miR-200c-3p	NBR1	NBR1, autophagy cargo receptor	NBR1
Details	112	94	hsa-miR-200c-3p	ZNF131	zinc finger protein 131	ZNF131
Details	113	94	hsa-miR-200c-3p	AFF3	AF4/FMR2 family member 3	AFF3
Details	114	94	hsa-miR-200c-3p	ARL5A	ADP ribosylation factor like GTPase 5A	ARL5A
Details	115	94	hsa-miR-200c-3p	TMX4	thioredoxin related transmembrane protein 4	TMX4
Details	116	94	hsa-miR-200c-3p	IMMP2L	inner mitochondrial membrane peptidase subunit 2	IMMP2L
Details	117	94	hsa-miR-200c-3p	MAP3K1	mitogen-activated protein kinase kinase kinase 1	MAP3K1
Details	118	94	hsa-miR-200c-3p	SGIP1	SH3 domain GRB2 like endophilin interacting protein 1	SGIP1
Details	119	94	hsa-miR-200c-3p	IPO7	importin 7	IPO7
Details	120	94	hsa-miR-200c-3p	GOLGA7	golgin A7	GOLGA7
Details	121	94	hsa-miR-200c-3p	DLC1	DLC1 Rho GTPase activating protein	DLC1
Details	122	94	hsa-miR-200c-3p	XKR8	XK related 8	XKR8
Details	123	94	hsa-miR-200c-3p	ELK4	ELK4, ETS transcription factor	ELK4
Details	124	94	hsa-miR-200c-3p	FN1	fibronectin 1	FN1
Details	125	94	hsa-miR-200c-3p	SESN1	sestrin 1	SESN1
Details	126	94	hsa-miR-200c-3p	JUN	Jun proto-oncogene, AP-1 transcription factor subunit	JUN
Details	127	94	hsa-miR-200c-3p	GPR158	G protein-coupled receptor 158	GPR158
Details	128	94	hsa-miR-200c-3p	DGKH	diacylglycerol kinase eta	DGKH
Details	129	94	hsa-miR-200c-3p	SYDE1	synapse defective Rho GTPase homolog 1	SYDE1
Details	130	94	hsa-miR-200c-3p	PPHLN1	periphilin 1	PPHLN1
Details	131	93	hsa-miR-200c-3p	ZC3H6	zinc finger CCCH-type containing 6	ZC3H6
Details	132	93	hsa-miR-200c-3p	PRKG1	protein kinase cGMP-dependent 1	PRKG1
Details	133	93	hsa-miR-200c-3p	SLC1A2	solute carrier family 1 member 2	SLC1A2
Details	134	93	hsa-miR-200c-3p	RANBP9	RAN binding protein 9	RANBP9
Details	135	93	hsa-miR-200c-3p	GOLGA1	golgin A1	GOLGA1
Details	136	93	hsa-miR-200c-3p	LOX	lysyl oxidase	LOX
Details	137	93	hsa-miR-200c-3p	GIT2	GIT ArfGAP 2	GIT2
Details	138	93	hsa-miR-200c-3p	ARMCX5-GPRASP2	ARMCX5-GPRASP2 readthrough	ARMCX5-GPRASP2
Details	139	93	hsa-miR-200c-3p	MPDZ	multiple PDZ domain crumbs cell polarity complex component	MPDZ
Details	140	93	hsa-miR-200c-3p	PGM2L1	phosphoglucomutase 2 like 1	PGM2L1
Details	141	93	hsa-miR-200c-3p	PRKACB	protein kinase cAMP-activated catalytic subunit beta	PRKACB
Details	142	93	hsa-miR-200c-3p	CDH20	cadherin 20	CDH20
Details	143	93	hsa-miR-200c-3p	NTF3	neurotrophin 3	NTF3
Details	144	93	hsa-miR-200c-3p	B3GNT2	UDP-GlcNAc:betaGal beta-1,3-N-acetylglucosaminyltransferase 2	B3GNT2
Details	145	93	hsa-miR-200c-3p	PSAT1	phosphoserine aminotransferase 1	PSAT1
Details	146	93	hsa-miR-200c-3p	REEP1	receptor accessory protein 1	REEP1
Details	147	93	hsa-miR-200c-3p	MED13	mediator complex subunit 13	MED13
Details	148	93	hsa-miR-200c-3p	TBK1	TANK binding kinase 1	TBK1
Details	149	93	hsa-miR-200c-3p	TBC1D12	TBC1 domain family member 12	TBC1D12
Details	150	93	hsa-miR-200c-3p	MAPK7	mitogen-activated protein kinase 7	MAPK7
Details	151	93	hsa-miR-200c-3p	WAPL	WAPL cohesin release factor	WAPL
Details	152	93	hsa-miR-200c-3p	VEGFA	vascular endothelial growth factor A	VEGFA
Details	153	93	hsa-miR-200c-3p	RUSC2	RUN and SH3 domain containing 2	RUSC2
Details	154	93	hsa-miR-200c-3p	SFXN1	sideroflexin 1	SFXN1
Details	155	93	hsa-miR-200c-3p	ZFX	zinc finger protein X-linked	ZFX
Details	156	93	hsa-miR-200c-3p	HS2ST1	heparan sulfate 2-O-sulfotransferase 1	HS2ST1
Details	157	93	hsa-miR-200c-3p	BLCAP	BLCAP, apoptosis inducing factor	BLCAP
Details	158	93	hsa-miR-200c-3p	RAB21	RAB21, member RAS oncogene family	RAB21
Details	159	93	hsa-miR-200c-3p	GPRASP2	G protein-coupled receptor associated sorting protein 2	GPRASP2
Details	160	93	hsa-miR-200c-3p	DESI1	desumoylating isopeptidase 1	DESI1
Details	161	93	hsa-miR-200c-3p	FOXF1	forkhead box F1	FOXF1
Details	162	93	hsa-miR-200c-3p	PTPRZ1	protein tyrosine phosphatase, receptor type Z1	PTPRZ1
Details	163	92	hsa-miR-200c-3p	TMEM17	transmembrane protein 17	TMEM17
Details	164	92	hsa-miR-200c-3p	FSCN1	fascin actin-bundling protein 1	FSCN1
Details	165	92	hsa-miR-200c-3p	PPP1R18	protein phosphatase 1 regulatory subunit 18	PPP1R18
Details	166	92	hsa-miR-200c-3p	RNF2	ring finger protein 2	RNF2
Details	167	92	hsa-miR-200c-3p	THAP1	THAP domain containing 1	THAP1
Details	168	92	hsa-miR-200c-3p	CLIC4	chloride intracellular channel 4	CLIC4
Details	169	92	hsa-miR-200c-3p	CECR2	CECR2, histone acetyl-lysine reader	CECR2
Details	170	92	hsa-miR-200c-3p	HOOK1	hook microtubule tethering protein 1	HOOK1
Details	171	92	hsa-miR-200c-3p	PPM1E	protein phosphatase, Mg2+/Mn2+ dependent 1E	PPM1E
Details	172	92	hsa-miR-200c-3p	CHRDL1	chordin like 1	CHRDL1
Details	173	92	hsa-miR-200c-3p	DTNA	dystrobrevin alpha	DTNA
Details	174	92	hsa-miR-200c-3p	ZBTB10	zinc finger and BTB domain containing 10	ZBTB10
Details	175	92	hsa-miR-200c-3p	B3GLCT	beta 3-glucosyltransferase	B3GLCT
Details	176	92	hsa-miR-200c-3p	DNAJB9	DnaJ heat shock protein family (Hsp40) member B9	DNAJB9
Details	177	92	hsa-miR-200c-3p	FAT3	FAT atypical cadherin 3	FAT3
Details	178	92	hsa-miR-200c-3p	NR3C1	nuclear receptor subfamily 3 group C member 1	NR3C1
Details	179	92	hsa-miR-200c-3p	FAM227B	family with sequence similarity 227 member B	FAM227B
Details	180	92	hsa-miR-200c-3p	CSMD3	CUB and Sushi multiple domains 3	CSMD3
Details	181	92	hsa-miR-200c-3p	PPFIA1	PTPRF interacting protein alpha 1	PPFIA1
Details	182	91	hsa-miR-200c-3p	KCTD8	potassium channel tetramerization domain containing 8	KCTD8
Details	183	91	hsa-miR-200c-3p	PI4K2B	phosphatidylinositol 4-kinase type 2 beta	PI4K2B
Details	184	91	hsa-miR-200c-3p	ANKRD40	ankyrin repeat domain 40	ANKRD40
Details	185	91	hsa-miR-200c-3p	VASH1	vasohibin 1	VASH1
Details	186	91	hsa-miR-200c-3p	PDS5B	PDS5 cohesin associated factor B	PDS5B
Details	187	91	hsa-miR-200c-3p	SLK	STE20 like kinase	SLK
Details	188	91	hsa-miR-200c-3p	RTKN2	rhotekin 2	RTKN2
Details	189	91	hsa-miR-200c-3p	RNF19A	ring finger protein 19A, RBR E3 ubiquitin protein ligase	RNF19A
Details	190	91	hsa-miR-200c-3p	FHL1	four and a half LIM domains 1	FHL1
Details	191	91	hsa-miR-200c-3p	SPAG9	sperm associated antigen 9	SPAG9
Details	192	91	hsa-miR-200c-3p	DPY19L1	dpy-19 like C-mannosyltransferase 1	DPY19L1
Details	193	91	hsa-miR-200c-3p	AMFR	autocrine motility factor receptor	AMFR
Details	194	91	hsa-miR-200c-3p	ELAVL2	ELAV like RNA binding protein 2	ELAVL2
Details	195	91	hsa-miR-200c-3p	LBR	lamin B receptor	LBR
Details	196	91	hsa-miR-200c-3p	ZYG11B	zyg-11 family member B, cell cycle regulator	ZYG11B
Details	197	91	hsa-miR-200c-3p	CLIP1	CAP-Gly domain containing linker protein 1	CLIP1
Details	198	91	hsa-miR-200c-3p	MOSMO	modulator of smoothened	MOSMO
Details	199	91	hsa-miR-200c-3p	WDR82	WD repeat domain 82	WDR82
Details	200	91	hsa-miR-200c-3p	SERPINI1	serpin family I member 1	SERPINI1
Details	201	91	hsa-miR-200c-3p	RASSF8	Ras association domain family member 8	RASSF8
Details	202	91	hsa-miR-200c-3p	JAZF1	JAZF zinc finger 1	JAZF1
Details	203	91	hsa-miR-200c-3p	TOB1	transducer of ERBB2, 1	TOB1
Details	204	91	hsa-miR-200c-3p	EVI5	ecotropic viral integration site 5	EVI5
Details	205	91	hsa-miR-200c-3p	B4GAT1	beta-1,4-glucuronyltransferase 1	B4GAT1
Details	206	91	hsa-miR-200c-3p	POLK	DNA polymerase kappa	POLK
Details	207	91	hsa-miR-200c-3p	CHRM2	cholinergic receptor muscarinic 2	CHRM2
Details	208	91	hsa-miR-200c-3p	TRAPPC8	trafficking protein particle complex 8	TRAPPC8
Details	209	91	hsa-miR-200c-3p	PUM2	pumilio RNA binding family member 2	PUM2
Details	210	91	hsa-miR-200c-3p	CDYL	chromodomain Y like	CDYL
Details	211	91	hsa-miR-200c-3p	YWHAG	tyrosine 3-monooxygenase/tryptophan 5-monooxygenase activation protein gamma	YWHAG
Details	212	91	hsa-miR-200c-3p	SLC6A11	solute carrier family 6 member 11	SLC6A11
Details	213	90	hsa-miR-200c-3p	TCAIM	T cell activation inhibitor, mitochondrial	TCAIM
Details	214	90	hsa-miR-200c-3p	PKD1	polycystin 1, transient receptor potential channel interacting	PKD1
Details	215	90	hsa-miR-200c-3p	FBXO30	F-box protein 30	FBXO30
Details	216	90	hsa-miR-200c-3p	DNMT3B	DNA methyltransferase 3 beta	DNMT3B
Details	217	90	hsa-miR-200c-3p	FBXO33	F-box protein 33	FBXO33
Details	218	90	hsa-miR-200c-3p	ITGA1	integrin subunit alpha 1	ITGA1
Details	219	90	hsa-miR-200c-3p	OCLN	occludin	OCLN
Details	220	90	hsa-miR-200c-3p	CEP85L	centrosomal protein 85 like	CEP85L
Details	221	90	hsa-miR-200c-3p	VAT1L	vesicle amine transport 1 like	VAT1L
Details	222	90	hsa-miR-200c-3p	SCAMP1	secretory carrier membrane protein 1	SCAMP1
Details	223	90	hsa-miR-200c-3p	GABBR2	gamma-aminobutyric acid type B receptor subunit 2	GABBR2
Details	224	90	hsa-miR-200c-3p	CAB39	calcium binding protein 39	CAB39
Details	225	90	hsa-miR-200c-3p	ADAMTS3	ADAM metallopeptidase with thrombospondin type 1 motif 3	ADAMTS3
Details	226	90	hsa-miR-200c-3p	SCAI	suppressor of cancer cell invasion	SCAI
Details	227	90	hsa-miR-200c-3p	NEDD1	neural precursor cell expressed, developmentally down-regulated 1	NEDD1
Details	228	90	hsa-miR-200c-3p	LRRC8A	leucine rich repeat containing 8 VRAC subunit A	LRRC8A
Details	229	90	hsa-miR-200c-3p	ANKRD44	ankyrin repeat domain 44	ANKRD44
Details	230	90	hsa-miR-200c-3p	NRBP1	nuclear receptor binding protein 1	NRBP1
Details	231	90	hsa-miR-200c-3p	S100PBP	S100P binding protein	S100PBP
Details	232	90	hsa-miR-200c-3p	USP25	ubiquitin specific peptidase 25	USP25
Details	233	90	hsa-miR-200c-3p	MAP4K5	mitogen-activated protein kinase kinase kinase kinase 5	MAP4K5
Details	234	90	hsa-miR-200c-3p	CAMSAP2	calmodulin regulated spectrin associated protein family member 2	CAMSAP2
Details	235	90	hsa-miR-200c-3p	HDAC9	histone deacetylase 9	HDAC9
Details	236	90	hsa-miR-200c-3p	PPP1R9B	protein phosphatase 1 regulatory subunit 9B	PPP1R9B
Details	237	90	hsa-miR-200c-3p	PMAIP1	phorbol-12-myristate-13-acetate-induced protein 1	PMAIP1
Details	238	90	hsa-miR-200c-3p	MAP4K4	mitogen-activated protein kinase kinase kinase kinase 4	MAP4K4
Details	239	90	hsa-miR-200c-3p	FSD1L	fibronectin type III and SPRY domain containing 1 like	FSD1L
Details	240	90	hsa-miR-200c-3p	STK4	serine/threonine kinase 4	STK4

## Sheet: targetscan
Target gene	Representative transcript	Gene name	3P-seq tags + 5	Conserved sites total	Conserved 8mer sites	Conserved 7mer-m8 sites	Conserved 7mer-A1 sites
APOO	ENST00000379226.4	apolipoprotein O	5	1	0	1	0
OSTM1	ENST00000193322.3	osteopetrosis associated transmembrane protein 1	63	1	1	0	0
PAIP2	ENST00000394795.2	poly(A) binding protein interacting protein 2	2034	1	1	0	0
SULF1	ENST00000458141.2	sulfatase 1	11	1	1	0	0
KIAA1432	ENST00000414202.2	KIAA1432	1366	2	2	0	0
KDR	ENST00000263923.4	kinase insert domain receptor (a type III receptor tyrosine kinase)	5	1	1	0	0
FXR1	ENST00000357559.4	fragile X mental retardation, autosomal homolog 1	434	1	0	1	0
BAP1	ENST00000460680.1	BRCA1 associated protein-1 (ubiquitin carboxy-terminal hydrolase)	445	2	2	0	0
DGKA	ENST00000551156.1	diacylglycerol kinase, alpha 80kDa	186	1	0	1	0
SURF4	ENST00000545297.1	surfeit 4	3667	1	1	0	0
KLF4	ENST00000374672.4	Kruppel-like factor 4 (gut)	22	1	0	1	0
RBM12B	ENST00000399300.2	RNA binding motif protein 12B	143	1	0	1	0
RABEP1	ENST00000262477.6	rabaptin, RAB GTPase binding effector protein 1	1163	1	0	1	0
FBXL17	ENST00000359660.5	F-box and leucine-rich repeat protein 17	182	1	0	1	0
B3GNT2	ENST00000301998.4	UDP-GlcNAc:betaGal beta-1,3-N-acetylglucosaminyltransferase 2	1860	1	0	1	0
PPP2R5E	ENST00000337537.3	protein phosphatase 2, regulatory subunit B', epsilon isoform	23	3	1	1	1
PPP1R10	ENST00000376511.2	protein phosphatase 1, regulatory subunit 10	893	1	1	0	0
BRMS1L	ENST00000216807.7	breast cancer metastasis-suppressor 1-like	230	1	0	1	0
GATA2	ENST00000341105.2	GATA binding protein 2	231	1	0	1	0
PHTF2	ENST00000416283.2	putative homeodomain transcription factor 2	1730	1	1	0	0
PIK3CB	ENST00000477593.1	phosphatidylinositol-4,5-bisphosphate 3-kinase, catalytic subunit beta	437	1	0	1	0
MYZAP	ENST00000267853.5	myocardial zonula adherens protein	10	1	0	0	1
TRIM62	ENST00000291416.5	tripartite motif containing 62	28	1	0	1	0
PTP4A1	ENST00000370651.3	protein tyrosine phosphatase type IVA, member 1	5740	1	0	1	0
YWHAQ	ENST00000381844.4	tyrosine 3-monooxygenase/tryptophan 5-monooxygenase activation protein, theta polypeptide	473	1	0	0	1
TLN2	ENST00000561311.1	talin 2	371	1	1	0	0
LPIN1	ENST00000256720.2	lipin 1	357	1	0	1	0
ERG	ENST00000398905.1	v-ets avian erythroblastosis virus E26 oncogene homolog	184	1	1	0	0
MAP2	ENST00000360351.4	microtubule-associated protein 2	68	1	1	0	0
KLF3	ENST00000261438.5	Kruppel-like factor 3 (basic)	515	1	0	1	0
PI4KB	ENST00000368874.4	phosphatidylinositol 4-kinase, catalytic, beta	1504	2	1	0	1
SBF1	ENST00000380817.3	SET binding factor 1	2045	1	0	1	0
RBFOX1	ENST00000355637.4	RNA binding protein, fox-1 homolog (C. elegans) 1	5	1	0	1	0
GDI2	ENST00000380191.4	GDP dissociation inhibitor 2	664	1	0	1	0
GABRB3	ENST00000311550.5	gamma-aminobutyric acid (GABA) A receptor, beta 3	267	1	0	1	0
RAB3B	ENST00000371655.3	RAB3B, member RAS oncogene family	611	1	0	1	0
PLXNC1	ENST00000258526.4	plexin C1	47	2	0	1	1
MAFG	ENST00000357736.4	v-maf avian musculoaponeurotic fibrosarcoma oncogene homolog G	5	1	0	1	0
SEPHS1	ENST00000545675.1	selenophosphate synthetase 1	281	1	0	0	1
GDNF	ENST00000326524.2	glial cell derived neurotrophic factor	7	1	0	0	1
BRWD3	ENST00000373275.4	bromodomain and WD repeat domain containing 3	506	1	1	0	0
DCUN1D3	ENST00000324344.4	DCN1, defective in cullin neddylation 1, domain containing 3	53	1	1	0	0
USP31	ENST00000219689.7	ubiquitin specific peptidase 31	214	1	0	1	0
PHB2	ENST00000546111.1	prohibitin 2	120	1	1	0	0

## Sheet: shared targets 
Gene Symbol	Gene Symbol	Gene Symbol
ZEB1	VASH2	APOO
ZEB2	HIPK3	OSTM1
GPM6A	MAP2	PAIP2
SEC23A	ERRFI1	SULF1
LHFPL6	ZEB1	KIAA1432
CCNJ	NR5A2	KDR
YWHAG	ZEB2	FXR1
PTPN21	RECK	BAP1
NR5A2	SLIT2	DGKA
RECK	WIPF1	SURF4
CDK17	C11orf95	KLF4
ERRFI1	FAM8A1	RBM12B
ZNF532	LHFPL6	RABEP1
RAP1B	AP1S2	FBXL17
CFL2	SEC23A	B3GNT2
RAP2C	TBX18	PPP2R5E
TFAP2A	PTPN21	PPP1R10
BNC2	DNAJC3	BRMS1L
ELOC	QKI	GATA2		green cells with red borders represent common targets of miR 200c-3p according to the three algorithms
ZFPM2	RIC1	PHTF2
ZFAND6	CCNJ	PIK3CB
BAP1	PCMTD1	MYZAP
MARCKS	CFL2	TRIM62
FEZ2	GPM6A	PTP4A1
CNEP1R1	ARHGAP6	YWHAQ
RND3	TFAP2A	TLN2
RIC1	SLC35B4	LPIN1
WAPL	BAP1	ERG
WIPF1	RAB11FIP2	MAP2
DUSP1	MSN	KLF3
CRKL	FBXW7	PI4KB
EPS8	TRIM33	SBF1
FBXW7	CNOT6	RBFOX1
VASH2	PRTG	GDI2
MIEF1	RPS6KB1	GABRB3
LRP1B	NOVA2	RAB3B
NOVA1	WASF3	PLXNC1
ELL2	KDM7A	MAFG
TRIM33	ELL2	SEPHS1
PPM1F	ATXN1	GDNF
KDM7A	SYNJ1	BRWD3
FAM8A1	MIEF1	DCUN1D3
AP1S2	MBNL3	USP31
MED13	CSNK1G3	PHB2
QKI	KHDRBS1
PRKACB	ELMOD2
CLASP2	MCFD2
INTS8	CRKL
MSN	TENT4B
CLIC4	MPRIP
CNN3	PPP4R2
PDS5B	MGAT2
OSTM1	FAM122C
WASF3	NFIA
FN1	SUSD5
ELAVL2	FEZ2
UBE2W	PRDM16
RANBP9	LRP1B
JUN	PPP2R5E
RELN	PTPN14
NFIA	OSTM1
LBR	FAM126B
SYNJ1	CDK17
CSNK1G3	FRMD6
YPEL2	RBSN
MAP2	JAKMIP2
FLI1	PIK3CA
ABI2	CCDC177
ZNF292	ARIH1
DZIP1	ATP11C
RPS6KB1	RTF1
NTF3	PPM1F
PPP2R5E	RAP2C
RANBP10	MMD
ADIPOR2	CHN2
SULF1	PHF21B
HMBOX1	SULF1
GIT2	ARL2BP
PRDM16	ADIPOR2
USP25	ZNF532
CEP41	PHACTR3
HNRNPD	RASA2
RTF1	ZNF711
GOLGA7	SEMA6D
REV1	VLDLR
HMGB3	IGSF10
MMD	WNT16
RAPGEF2	CBL
OXR1	EPS8
RASSF8	NANOS1
NOG	TMOD3
PCLAF	COL4A3BP
MAP4K3	KDELC1
C16orf72	MINDY2
NBR1	RND3
CORO1C	KDR
SNAP25	OTUD4
RAB11FIP2	NCOA2
COPS8	HMBOX1
TSC22D1	DUSP1
TSC22D2	ELOC
FOXF1	C16orf72
PHTF2	EGLN1
DLC1	CLASP1
ATP11C	ZFAND6
ETS1	FOXG1
KDR	KCNQ3
LPAR1	MBOAT2
PSIP1	PHTF2
SLC14A1	BRWD3
MATR3	NBR1
PLPP3	ZNF131
EGLN1	AFF3
GTF2E1	ARL5A
ATXN1	TMX4
E2F3	IMMP2L
NR3C1	MAP3K1
MCFD2	SGIP1
HS3ST1	IPO7
FUBP3	GOLGA7
MAPRE1	DLC1
FNDC3B	XKR8
PDIK1L	ELK4
RBFOX1	FN1
SLC6A1	SESN1
CALU	JUN
TOB1	GPR158
ASF1A	DGKH
RNF2	SYDE1
B3GNT2	PPHLN1
PTHLH	ZC3H6
NFIB	PRKG1
TBC1D12	SLC1A2
SCD	RANBP9
PAIP2	GOLGA1
SYDE1	LOX
SLC38A2	GIT2
RBFOX2	ARMCX5-GPRASP2
AGFG1	MPDZ
SRSF1	PGM2L1
ARID4B	PRKACB
FBXO33	CDH20
CAMSAP2	NTF3
TENT4B	B3GNT2
APOO	PSAT1
ARHGAP19	REEP1
GNAI3	MED13
EFNB2	TBK1
SLC1A2	TBC1D12
TMEFF2	MAPK7
DNAJB5	WAPL
ADAMTS3	VEGFA
HSPA9	RUSC2
ARHGAP6	SFXN1
VLDLR	ZFX
NAB1	HS2ST1
GJD3	BLCAP
BASP1	RAB21
NRBP1	GPRASP2
HIPK1	DESI1
TBK1	FOXF1
UBE2I	PTPRZ1
HS2ST1	TMEM17
POLK	FSCN1
REEP1	PPP1R18
PPFIA1	RNF2
RAB21	THAP1
PMAIP1	CLIC4
S100PBP	CECR2
SMURF2	HOOK1
PRKAR2B	PPM1E
MTF2	CHRDL1
NCOA2	DTNA
USP6NL	ZBTB10
SEMA6D	B3GLCT
CDYL	DNAJB9
STRN	FAT3
PUM2	NR3C1
MSL2	FAM227B
SERPINI1	CSMD3
MGAT2	PPFIA1
PLS3	KCTD8
OSBPL11	PI4K2B
MPRIP	ANKRD40
DOCK4	VASH1
HSPA13	PDS5B
WDFY3	SLK
ZC3H6	RTKN2
MAP4K4	RNF19A
DIXDC1	FHL1
